# Supplementary material for: Repurposing of the Cardiovascular Drug Statin for the Treatment of Cancers: Efficacy of Statin–Dipyridamole Combination Treatment in Melanoma Cell Lines
Source: Biomedicines. 2024 Mar 21;12(3):698. doi: 10.3390/biomedicines12030698 (PMC10968169; doi:10.3390/biomedicines12030698)
Supplement: Supplementary file 1 [file biomedicines-12-00698-s001.zip]

Archive with 1 entries (1 files):
- biomedicines-2909336-supplementary.pdf
